# Supplementary material for: Sensing the Snacking Experience: Bodily Sensations Linked to the Consumption of Healthy and Unhealthy Snack Foods—A Comparison between Body Mass Index Levels
Source: Foods. 2024 Jan 29;13(3):438. doi: 10.3390/foods13030438 (PMC10855362; doi:10.3390/foods13030438)
Supplement: Supplementary file 1 [file foods-13-00438-s001.zip]

Archive with 1 entries (1 files):
- Table S1 Questionnaire.pdf
